# Supplementary material for: Mutational Analysis of Early, Low-Grade Bowel Polyps Defines a Subgroup with Concurrent, High-Risk Oncogenic Drivers Independent of Polyp Size
Source: Cancer Res Commun. 2025 Aug 19;5(8):1372–83. doi: 10.1158/2767-9764.CRC-25-0182 (PMC12361885; doi:10.1158/2767-9764.CRC-25-0182)
Supplement: Supplementary Table S1 — Clinical characteristics of specimens involved in WES analysis [file crc-25-0182_supplementary_table_s1_suppst1.xlsx]

## Sheet: Sheet1
Supplementary Table S1. Clincial characteristics of specimens involved in WES analysis
Polyp_ID	StudyID	Gender	Age	Indication of colonoscopy	Patient_group	colonoscopy_surveillance_interval	Polyp_site	Polyp_type	Polyp_size	Polyp_size	Polyp_grade	Total Polyp Burden	TMB_OnlyFrameshiftIndels_exonic_splicing_missense_variants	Body Mass Index	Mutation_group	WES
18pl	18	F	61	FOBT+/FIT+	Symptomatic	3Y	rectal	TVA	large	10mm	low grade	1	3.07	23.5304	non-concurrent	Yes
23pl	23	F	77	FOBT+/FIT+	Symptomatic	5Y	splenic flexure	SSL	large	15mm	low grade	1	4.47	25.5937	non-concurrent	Yes
34pl	34	M	63	1st degree relative CRC Hx	NA	NA	ascending	Normal	.	.	.	.	3.26	33.2621	Normal mucosa	Yes
39pl	39	M	41	Rectal bleeding	Symptomatic	5Y	sigmoid	HP	small	3mm	low grade	1	3.48	23.6669	concurrent mutations	Yes
40pla	40	M	68	Rectal bleeding	Symptomatic	1Y	ascending	TA	small	7mm	low grade	10	3.61	18.7328	concurrent mutations	Yes
40plb	40	M	68	Rectal bleeding	Symptomatic	1Y	ascending	TA	small	4mm	low grade	10	3.65	18.7328	non-concurrent	Yes
49pl	49	F	51	FOBT+/FIT+	Symptomatic	1Y	Sigmoid	adenocarcinoma	.	.	.	2	3.3	26.9531	adenocarcinoma	Yes
50pla	50	M	60	Personal Hx polyps	Symptomatic	1Y	rectal	adenocarcinoma	.	.	.	3	5.32	17.8175	adenocarcinoma	Yes
50plb	50	M	60	Personal Hx polyps	Symptomatic	1Y	sigmoid	TA	large	20mm	low grade	3	.	17.8175	.	excluded
51pl	51	M	52	Personal Hx CRC	Symptomatic	RTS	sigmoid	HP	small	4mm	low grade	1	3.84	26.595	non-concurrent	Yes
56pl	56	M	73	Abnormal GI scan	Symptomatic	1Y	rectal	adenocarcinoma	.	.	.	1	3.79	31.6374	adenocarcinoma	Yes
57pl	57	M	55	Personal Hx polyps	Symptomatic	RTS	rectal	HP	small	5mm	low grade	2	3.42	33.9674	non-concurrent	Yes
59pl	59	M	30	Personal Hx CRC	Symptomatic	10Y	sigmoid	HP	small	6mm	low grade	1	3.13	12.9206	concurrent mutations	Yes
66pl	66	M	69	Rectal bleeding	Symptomatic	10Y	rectal	TA	small	4mm	low grade	1	4.21	20.148	non-concurrent	Yes
70pla	70	M	69	Personal Hx polyps	Follow-up	3Y	descending	TA	small	4mm	low grade	3	2.72	29.737	non-concurrent	Yes
70plb	70	M	69	Personal Hx polyps	Follow-up	3Y	ascending	TA	small	5mm	low grade	3	3.67	29.737	non-concurrent	Yes
71pla	71	M	83	FOBT+/FIT+	Follow-up	1Y	sigmoid	TA	large	15mm	low grade	11	4.62	32.872	non-concurrent	Yes
72pl	72	F	80	Abnormal GI scan	Symptomatic	10Y	splenic flexure	TA	small	4mm	low grade	1	3.26	38.1354	non-concurrent	Yes
73pl	73	M	88	Other	Symptomatic	RTS	caecum	TA	small	5mm	low grade	1	.	29.7143	.	excluded
75pl	75	F	57	Personal Hx CRC	Follow-up	5Y	sigmoid	TA	small	5mm	low grade	1	2.37	32.1799	non-concurrent	Yes
76pl	76	M	54	Abnormal GI scan	Symptomatic	1Y	caecum	adenocarcinoma	.	.	.	.	4.6	34.2857	adenocarcinoma	Yes
80pl	80	M	59	Other	Symptomatic	RTS	sigmoid	HP	small	7mm	low grade	1	2.12	25.8122	non-concurrent	Yes
87pla	87	M	62	Personal Hx polyps	Follow-up	10Y	hepatic flexture	TA	small	4mm	low grade	2	3.57	23.5666	non-concurrent	Yes
87plb	87	M	62	Personal Hx polyps	Follow-up	10Y	caecum	TA	small	5mm	low grade	2	.	23.5666	.	excluded
89pla	89	M	79	Rectal bleeding	Symptomatic	10Y	descending colon	Normal	small	4mm	.	1	3.01	24.7676	Normal mucosa	Yes
89plb	89	M	79	Rectal bleeding	Symptomatic	10Y	descending	TA	large	10mm	low grade	1	3.15	24.7676	non-concurrent	Yes
108pl	108	M	58	Rectal bleeding	Symptomatic	10Y	ascending	TA	small	5mm	low grade	1	3.24	24.7391	non-concurrent	Yes
111pla	111	M	34	Rectal bleeding	Symptomatic	5Y	recto-sigmoid	SSL	large	12mm	low grade	2	4.89	24.9337	non-concurrent	Yes
111plb	111	M	34	Rectal bleeding	Symptomatic	5Y	sigmoid	HP	small	8mm	low grade	2	3.28	24.9337	non-concurrent	Yes
113pla	113	F	77	1st degree relative CRC Hx	Follow-up	10Y	transverse	TA	small	3mm	low grade	2	4.93	29.3724	non-concurrent	Yes
113plb	113	F	77	1st degree relative CRC Hx	Follow-up	10Y	hepatic flexture	TA	small	3mm	low grade	2	6.45	29.3724	concurrent mutations	Yes
114pl	114	F	59	Personal Hx polyps	Follow-up	5Y	ascending	TA	small	4mm	low grade	2	3.96	24.5617	concurrent mutations	Yes
118pl	118	F	50	FOBT+/FIT+	Symptomatic	10Y	ascending	TA	small	3mm	low grade	1	3.46	40.404	non-concurrent	Yes
121pl	121	F	69	Other	Follow-up	RTS	sigmoid	HP	small	3mm	low grade	.	3.15	23.4375	non-concurrent	Yes
124pla	124	F	78	Personal Hx CRC	Follow-up	1Y	splenic flexure	TA	large	10mm	low grade	5	2.64	17.8565	non-concurrent	Yes
124plb	124	F	78	Personal Hx CRC	Follow-up	1Y	ascending	TA	small	4mm	low grade	5	5.36	17.8565	concurrent mutations	Yes
126pla	126	F	73	Personal Hx polyps	Follow-up	3Y	rectal	TA	small	5mm	low grade	2	4.8	33.7372	concurrent mutations	Yes
126plb	126	F	73	Personal Hx polyps	Follow-up	3Y	sigmoid	TA	small	5mm	low grade	2	4.52	33.7372	non-concurrent	Yes
132pl	132	M	55	Personal Hx polyps	Follow-up	10Y	caecum	TA	small	6mm	low grade	1	2.41	29.3776	non-concurrent	Yes
140plb	140	M	52	Diverticulitis	Symptomatic	10Y	rectal	TA	small	3mm	low grade	1	2.33	28.4005	non-concurrent	Yes
142pl	142	F	34	Rectal bleeding	Symptomatic	3Y	recto-sigmoid	TVA	small	8mm	low grade	1	4.6	28.7105	concurrent mutations	Yes
145pl	145	M	28	Other	Symptomatic	5Y	transverse	TA	small	7mm	low grade	1	3.18	26.079	non-concurrent	Yes
147pl	147	M	55	Personal Hx polyps	Symptomatic	10Y	sigmoid	TA	small	3mm	low grade	1	3.36	21.5139	non-concurrent	Yes
148pla	148	F	40	Personal Hx polyps	Follow-up	1Y	sigmoid	SSL	large	10mm	low grade	4	.	28.6501	.	excluded
154pl	154	M	68	Rectal bleeding	Symptomatic	5Y	transverse	TA	small	6mm	low grade	1	3.32	21.7738	non-concurrent	Yes
157pl	157	M	71	Rectal bleeding	Symptomatic	5Y	transverse	TA	small	6mm	low grade	2	3.61	29.5457	non-concurrent	Yes
160plb	160	M	32	Change in bowel habit	Symptomatic	3Y	ascending	SSL	small	5mm	low grade	3	4.08	34.9552	non-concurrent	Yes
165pla	165	M	73	Change in bowel habit	Symptomatic	10Y	ascending	TA	small	7mm	low grade	2	3.32	22.7204	non-concurrent	Yes
165plb	165	M	73	Change in bowel habit	Symptomatic	10Y	rectal	HP	small	6mm	low grade	2	3.42	22.7204	non-concurrent	Yes
171pla	171	F	70	Personal Hx polyps	Follow-up	3Y	transverse	TA	large	12mm	low grade	2	3.65	16.1645	non-concurrent	Yes
171plb	171	F	70	Personal Hx polyps	Follow-up	3Y	transverse	TVA	large	15mm	low grade	2	4.33	16.1645	concurrent mutations	Yes
176pl	176	M	43	Personal Hx polyps	Symptomatic	5Y	caecum	TA	small	6mm	low grade	1	2.37	30.9284	non-concurrent	Yes
188pla	188	F	80	Personal Hx CRC	Follow-up	5Y	ascending	TA	large	11mm	low grade	2	3.26	19.9378	non-concurrent	Yes
191pla	191	F	78	Personal Hx CRC	Follow-up	1Y	hepatic flexture	TVA	large	10mm	low grade	5	3.51	16.563	non-concurrent	Yes
191plb	191	F	78	Personal Hx CRC	Follow-up	1Y	caecum	TVA	small	8mm	low grade	5	.	16.563	.	excluded
195pl	195	M	58	1st degree relative CRC Hx	Symptomatic	RTS	sigmoid	HP	small	9mm	low grade	1	2.74	31.5925	non-concurrent	Yes
205plb	205	M	70	FOBT+/FIT+	Symptomatic	3Y	ascending	TVA	large	10mm	low grade	4	2.39	32.9879	non-concurrent	Yes
206pl	206	F	56	Diverticulitis	Symptomatic	3Y	sigmoid	TA	large	12mm	low grade	2	2.97	28.4055	non-concurrent	Yes
209pla	209	M	57	FOBT+/FIT+	Symptomatic	1Y	sigmoid	TVA	large	15mm	low grade	2	3.4	30.8979	non-concurrent	Yes
209plb	209	M	57	FOBT+/FIT+	Symptomatic	1Y	caecum	TA	small	6mm	low grade	2	3.28	30.8979	non-concurrent	Yes
218pl	218	F	69	Abnormal GI scan	Symptomatic	1Y	sigmoid	TVA	large	15mm	low grade	2	3.61	43.3594	non-concurrent	Yes
220pl	220	F	79	Other	Symptomatic	1Y	caecum	adenocarcinoma	.	.	.	.	5.26	28.8889	adenocarcinoma	Yes
221pl	221	M	73	Personal Hx polyps	Follow-up	1Y	transverse	TA	small	6mm	low grade	5	2.19	17.531	non-concurrent	Yes
222pla	222	M	57	FOBT+/FIT+	Symptomatic	5Y	sigmoid	HP	small	9mm	low grade	3	3.77	23.1837	non-concurrent	Yes
222plb	222	M	57	FOBT+/FIT+	Symptomatic	5Y	transverse	SSL	small	6mm	low grade	3	2.93	23.1837	non-concurrent	Yes
223pl	223	M	65	Rectal bleeding	Symptomatic	10Y	hepatic flexture	TA	small	5mm	low grade	1	3.57	21.0498	non-concurrent	Yes
229pl	229	M	68	Rectal bleeding	Symptomatic	10Y	caecum	TA	small	8mm	low grade	1	2.66	32.7442	non-concurrent	Yes
236pl	236	M	84	Personal Hx CRC	Follow-up	1Y	sigmoid	TA	small	6mm	low grade	1	2.58	26.3702	concurrent mutations	Yes
242pla	242	M	69	Screening for malignant neoplasm	Symptomatic	3Y	transverse	SSL	small	6mm	low grade	2	1.67	24.7409	non-concurrent	Yes
242plb	242	M	69	Screening for malignant neoplasm	Symptomatic	3Y	ascending	SSL	large	11mm	low grade	2	2.33	24.7409	non-concurrent	Yes
254pl	254	F	77	Rectal bleeding	Symptomatic	10Y	rectal	TA	small	5mm	low grade	1	2.89	NA	concurrent mutations	Yes
257plb	257	M	87	Personal Hx polyps	Symptomatic	1Y	transverse	TA	small	4mm	low grade	5	6.52	20.3383	concurrent mutations	Yes
259pla	259	M	62	Rectal bleeding	Symptomatic	10Y	descending	TA	small	8mm	low grade	2	2.29	24.6904	non-concurrent	Yes
259plb	259	M	62	Rectal bleeding	Symptomatic	10Y	transverse	TA	small	3mm	low grade	2	2.21	24.6904	non-concurrent	Yes
270pla	270	M	58	Diverticulitis	Symptomatic	3Y	sigmoid	TA	small	6mm	low grade	2	2.29	NA	non-concurrent	Yes
270plb	270	M	58	Diverticulitis	Symptomatic	3Y	hepatic flexture	TA	large	10mm	low grade	2	2.06	NA	non-concurrent	Yes
272pl	272	M	47	Personal Hx polyps	Symptomatic	3Y	sigmoid	TVA	large	12mm	low grade	1	2.89	NA	non-concurrent	Yes
125pl	125	M	51	Rectal bleeding	NA	NA	caecal	pseudopolyp	small	4mm	.	.	3.07	29.5106	Normal mucosa	Yes
127pl	127	M	60	Change in bowel habit	NA	NA	rectum	leiomyoma	small	7mm	.	.	2.8	24.2215	Normal mucosa	Yes
