# Supplementary material for: Mutational Analysis of Early, Low-Grade Bowel Polyps Defines a Subgroup with Concurrent, High-Risk Oncogenic Drivers Independent of Polyp Size
Source: Cancer Res Commun. 2025 Aug 19;5(8):1372–83. doi: 10.1158/2767-9764.CRC-25-0182 (PMC12361885; doi:10.1158/2767-9764.CRC-25-0182)
Supplement: Supplementary Table S2 — Formalin-fixed, paraffin-embedded (FFPE) polyp samples involved in GeoMx analysis [file crc-25-0182_supplementary_table_s2_suppst2.xlsx]

## Sheet: Sheet1
Supplementary Table S2. Formalin-fixed, paraffin-embedded (FFPE) polyp samples involved in GeoMx analysis
Polyp_ID	StudyID	Polyp_site	Polyp_type	Polyp_size	Polyp_size	Polyp_grade	Sample_group
40pla	40	ascending	TA	small	7mm	low grade	concurrent mutations
71plb	71	descending colon	TA	large	15mm	high grade	concurrent mutations
254pl	254	rectal	TA	small	5mm	low grade	concurrent mutations
124pla	124	splenic flexure	TA	large	10mm	low grade	non-concurrent
154pl	154	transverse	TA	small	6mm	low grade	non-concurrent
157pl	157	transverse	TA	small	6mm	low grade	non-concurrent
171pla	171	transverse	TA	large	12mm	low grade	non-concurrent
221pl	221	transverse	TA	small	6mm	low grade	non-concurrent
229pl	229	caecum	TA	small	8mm	low grade	non-concurrent
