# Supplementary material for: Mutational Analysis of Early, Low-Grade Bowel Polyps Defines a Subgroup with Concurrent, High-Risk Oncogenic Drivers Independent of Polyp Size
Source: Cancer Res Commun. 2025 Aug 19;5(8):1372–83. doi: 10.1158/2767-9764.CRC-25-0182 (PMC12361885; doi:10.1158/2767-9764.CRC-25-0182)
Supplement: Supplementary Table S7 — Significantly differetial expressed genes between concurrent polyp epithelial and non-concurrent polyp epithelial segments [file crc-25-0182_supplementary_table_s7_suppst7.xlsx]

## Sheet: Sheet1
Supplementary Table S7. Significantly differetial expressed genes between concurrent polyp epithelial and non-concurrent polyp epithelial segments (GLM likelihood ratio test; Benjamini-Hochberg method FDR<0.05)
Genes	logFC	log2CPM (the average log2-counts-per-million)	Likelihood Ratio	PValue	FDR
TNFRSF10B	-0.416859	9.38803	30.9086	2.70475e-08	4.8983e-05
MUC4	0.867863	10.4748	27.2475	1.79009e-07	0.000162093
NFKBIZ	0.54796	9.65077	23.0522	1.57659e-06	0.000951734
CCND2	-0.731772	10.58	21.0947	4.37126e-06	0.00169341
CCL28	0.518276	9.19822	20.9659	4.67534e-06	0.00169341
LY6E	-0.514681	9.05865	19.688	9.11741e-06	0.00275194
CCND1	-0.742167	9.75755	18.4243	1.7679e-05	0.00376865
GPR160	-0.563247	9.79963	18.4049	1.78596e-05	0.00376865
PLOD2	0.507006	9.13151	18.3144	1.87288e-05	0.00376865
HOXA9	-0.549947	9.2843	17.1437	3.46553e-05	0.00627608
SPRY2	-0.506875	9.6882	15.2488	9.42348e-05	0.0155145
LAMA5	-0.487506	9.18842	14.5878	0.000133775	0.0183136
GLS	-0.371922	9.02264	14.4857	0.000141228	0.0183136
LFNG	-0.551325	9.68551	14.3733	0.000149915	0.0183136
BCL2L1	-0.377876	9.77202	14.2364	0.000161221	0.0183136
CD46	-0.442607	9.93798	14.2297	0.000161799	0.0183136
RNF43	-0.55466	10.3967	13.8326	0.000199834	0.0212882
CBLC	-0.347634	9.54471	13.4085	0.000250489	0.0240845
PCK2	-0.496207	9.89312	13.3921	0.000252681	0.0240845
IKBKB	-0.278929	9.4668	12.7591	0.000354272	0.0317441
AXIN2	-0.722924	10.2241	12.6623	0.0003731	0.0317441
MUC1	0.546269	10.2183	12.5864	0.000388568	0.0317441
MMP7	0.376606	8.77103	12.5175	0.000403156	0.0317441
SSX1	-1.31788	10.9494	12.36	0.00043863	0.0330983
LCN2	1.02209	10.9322	12.277	0.000458567	0.0332186
BMP4	-0.369771	9.3039	12.1759	0.000484101	0.0337195
CDH3	-0.436154	8.97521	11.6949	0.00062673	0.0420374
BAGE	-0.296675	9.42513	11.5087	0.000692715	0.0448038
CCL20	0.645017	9.13044	11.4431	0.000717586	0.044812
NDUFB7	-0.407066	11.2943	11.2267	0.000806298	0.0486735
MYC	-0.666732	9.94378	11.1358	0.000846755	0.0494669
