# Supplementary material for: Mutational Analysis of Early, Low-Grade Bowel Polyps Defines a Subgroup with Concurrent, High-Risk Oncogenic Drivers Independent of Polyp Size
Source: Cancer Res Commun. 2025 Aug 19;5(8):1372–83. doi: 10.1158/2767-9764.CRC-25-0182 (PMC12361885; doi:10.1158/2767-9764.CRC-25-0182)
Supplement: Supplementary Table S8 — Statistical test - T.test on normalised enrichment scores, with BH-adjusted p-values [file crc-25-0182_supplementary_table_s8_suppst8.xlsx]

## Sheet: Sheet1
Supplementary Table S8. Statistical test - t.test on normalised enrichment scores, with BH-adjusted p-values
	Polyp CD45 vs Normal CD45			Concurrent polyp CD45 vs Non-concurrent polyp CD45
CellType	p_value	adjusted_p_value	t_statistic	p_value	adjusted_p_value	t_statistic
B_cells	0.0727	0.327	-1.84	0.497	0.895	0.692
Cytotoxic_cells	0.119	0.354	-1.59	0.516	0.895	-0.664
Dendritic_cells	0.0279	0.251	-2.27	0.646	0.895	0.469
Endothelial	0.875	0.875	-0.158	0.415	0.895	-0.833
Eosinophils	0.833	0.875	-0.212	0.359	0.895	-0.942
Fibroblasts	0.14	0.354	-1.51	0.612	0.895	-0.517
Macrophages	0.164	0.354	-1.42	0.798	0.969	-0.26
Macrophages_M1	0.0566	0.327	-1.96	0.92	0.969	0.103
Macrophages_M2	0.197	0.354	-1.31	0.816	0.969	-0.235
Mast_cells	0.703	0.843	-0.384	0.627	0.895	-0.5
Monocytes	0.247	0.404	-1.17	0.586	0.895	0.557
NK_cells	0.0246	0.251	-2.33	0.0254	0.457	-2.49
Neutrophils	0.462	0.64	0.742	0.603	0.895	-0.53
Plasma_cells	0.294	0.442	-1.06	0.19	0.895	1.35
T_cells_CD4	0.598	0.769	-0.531	0.969	0.969	-0.0399
T_cells_CD8	0.146	0.354	-1.48	0.298	0.895	-1.08
T_cells_gamma_delta	0.179	0.354	-1.37	0.131	0.895	-1.59
T_regulatory_cells	0.794	0.875	-0.263	0.906	0.969	0.12
